# Supplementary material for: Insight into selective breeding for robustness based on field survival records: New genetic evaluation of survival traits in pacific white shrimp (Penaeus vannamei) breeding line
Source: Front Genet. 2022 Oct 13;13:1018568. doi: 10.3389/fgene.2022.1018568 (PMC9608658; doi:10.3389/fgene.2022.1018568)
Supplement: Supplementary file 1 [file DataSheet4.csv]

	SL1	SL2	SL3	SL4	SL5	SL6	SL7	SL8	SL9	SL10	SUR	BW
SL 1		0.972¡À0.000	0.928¡À0.001	0.874¡À0.001	0.814¡À0.002	0.759¡À0.003	0.709¡À0.003	0.659¡À0.004	0.614¡À0.004	0.574¡À0.004	0.149¡À0.007	0.065¡À0.011
SL 2	0.912¡À0.019		0.977¡À0.000	0.928¡À0.001	0.869¡À0.002	0.813¡À0.002	0.762¡À0.003	0.710¡À0.003	0.661¡À0.004	0.620¡À0.004	0.164¡À0.007	0.045¡À0.011
SL 3	0.813¡À0.037	0.970¡À0.007		0.976¡À0.000	0.928¡À0.001	0.877¡À0.001	0.827¡À0.002	0.774¡À0.003	0.717¡À0.003	0.672¡À0.003	0.188¡À0.007	0.032¡À0.011
SL 4	0.730¡À0.052	0.902¡À0.020	0.975¡À0.005		0.983¡À0.000	0.945¡À0.001	0.904¡À0.001	0.850¡À0.002	0.805¡À0.002	0.760¡À0.003	0.220¡À0.007	0.037¡À0.011
SL 5	0.634¡À0.065	0.816¡À0.035	0.918¡À0.016	0.983¡À0.003		0.987¡À0.000	0.957¡À0.001	0.912¡À0.001	0.867¡À0.002	0.820¡À0.002	0.250¡À0.007	0.038¡À0.012
SL 6	0.564¡À0.074	0.742¡À0.047	0.859¡À0.027	0.950¡À0.010	0.990¡À0.002		0.988¡À0.000	0.955¡À0.001	0.916¡À0.001	0.877¡À0.001	0.280¡À0.007	0.046¡À0.012
SL 7	0.516¡À0.079	0.675¡À0.056	0.800¡À0.036	0.906¡À0.018	0.963¡À0.007	0.991¡À0.002		0.986¡À0.000	0.958¡À0.001	0.927¡À0.001	0.314¡À0.007	0.043¡À0.012
SL 8	0.494¡À0.081	0.630¡À0.062	0.748¡À0.043	0.864¡À0.024	0.929¡À0.013	0.966¡À0.006	0.990¡À0.002		0.991¡À0.000	0.972¡À0.000	0.367¡À0.006	0.061¡À0.012
SL 9	0.474¡À0.084	0.592¡À0.066	0.685¡À0.051	0.810¡À0.033	0.883¡À0.021	0.932¡À0.012	0.968¡À0.006	0.993¡À0.001		0.994¡À0.000	0.405¡À0.006	0.051¡À0.012
SL10	0.456¡À0.085	0.559¡À0.070	0.644¡À0.056	0.779¡À0.037	0.855¡À0.025	0.900¡À0.017	0.942¡À0.010	0.980¡À0.004	0.996¡À0.001		0.434¡À0.006	0.075¡À0.012
SUR	0.283¡À0.092	0.366¡À0.083	0.455¡À0.074	0.528¡À0.065	0.563¡À0.060	0.582¡À0.057	0.601¡À0.054	0.583¡À0.057	0.583¡À0.053	0.558¡À0.055		0.031¡À0.016
BW	0.053¡À0.101	0.066¡À0.095	0.096¡À0.090	0.131¡À0.085	0.144¡À0.083	0.138¡À0.081	0.144¡À0.079	0.143¡À0.078	0.132¡À0.078	0.126¡À0.077	0.393¡À0.061
